# Supplementary material for: SAPID: A Strategy to Analyze Plant Extracts Taste In Depth. Application to the complex taste of Swertia chirayita (Roxb.) H.Karst
Source: Curr Res Food Sci. 2025 Apr 5;10:101043. doi: 10.1016/j.crfs.2025.101043 (PMC12051061; doi:10.1016/j.crfs.2025.101043)
Supplement: MMC S2 — Supplementary table. Masses of the MPLC fractions. [file mmc2.zip]

Archive with 1 entries (1 files):
- fractions.tsv
